# Supplementary material for: IL‐8 and CXCR1 expression is associated with cancer stem cell‐like properties of clear cell renal cancer
Source: J Pathol. 2019 Apr 11;248(3):377–89. doi: 10.1002/path.5267 (PMC6618115; doi:10.1002/path.5267)
Supplement: Supplementary file 9 — Table S5. Patients' details for TMA and RNA analyses [file PATH-248-377-s009.xls]

## Sheet: Cover sheet
IL-8 and CXCR1 expression is associated with cancer stem cell-like properties of clear cell renal cancer
Corrò C et al. J Pathol DOI: 10.1002/path.5267

## Sheet: TMA
TMA
ID #	Age	Gender	Primary or relapse tumor	Organ	Histological type	Tumor diameter (cm)	Metastasis	Grade	Grade edition	Stage
TMA1	76	F	Primary	Kidney	ccRCC	9	no	4	WHO-ISUP	3
TMA2	72	F	Primary	Kidney	ccRCC	4	yes	4	WHO-ISUP	3b
TMA3	61	F	Primary	Kidney	ccRCC	1.8	no	3	WHO-ISUP	1a
TMA4	81	F	Primary	Kidney	ccRCC	3.1	no	2	WHO-ISUP	1a
TMA5	83	F	Primary	Kidney	ccRCC	7	no	4	WHO-ISUP	3
TMA6	61	F	Primary	Kidney	ccRCC	7	no	2	WHO-ISUP	1b
TMA7	79	F	Primary	Kidney	ccRCC	4.5	no	3	WHO-ISUP	1b
TMA8	53	M	Primary	Kidney	ccRCC	9.5	no	3	WHO-ISUP	3b
TMA9	58	M	Primary	Kidney	ccRCC	4	no	2	WHO-ISUP	1b
TMA10	63	M	Primary	Kidney	ccRCC	10.5	no	4	WHO-ISUP	3b
TMA11	72	M	Primary	Kidney	ccRCC	10	no	2	WHO-ISUP	3b
TMA12	77	M	Primary	Kidney	ccRCC	6	yes	4	WHO-ISUP	3b
TMA13	67	M	Primary	Kidney	ccRCC	5	no	3	WHO-ISUP	3
TMA14	72	F	Primary	Kidney	ccRCC	0.4	no	3	WHO-ISUP	1a
TMA15	54	F	Primary	Kidney	ccRCC	8	no	3	WHO-ISUP	3a
TMA16	64	M	Primary	Kidney	ccRCC	7	no	3	WHO-ISUP	3b
TMA17	54	F	Primary	Kidney	ccRCC	6.5	no	3	WHO-ISUP	1b
TMA18	66	F	Primary	Kidney	ccRCC	15	no	4	WHO-ISUP	4
TMA19	58	F	Primary	Kidney	ccRCC	4.5	no	2	WHO-ISUP	2
TMA20	43	M	Primary	Kidney	ccRCC	6	no	4	WHO-ISUP	1b
TMA21	61	M	Primary	Kidney	ccRCC	5.8	no	4	WHO-ISUP	3a
TMA22	76	F	Primary	Kidney	ccRCC	8	no	4	WHO-ISUP	3b
TMA23	40	M	Primary	Kidney	ccRCC	5.5	yes	3	WHO-ISUP	1b
TMA24	44	M	Primary	Kidney	ccRCC	5	no	3	WHO-ISUP	1b
TMA25	79	M	Primary	Kidney	ccRCC	6	no	3	WHO-ISUP	3
TMA26	73	M	Primary	Kidney	ccRCC	9	no	2	WHO-ISUP	3b
TMA27	57	M	Primary	Kidney	ccRCC	4.5	no	4	WHO-ISUP	3a
TMA28	52	M	Primary	Kidney	ccRCC	9	no	4	WHO-ISUP	3b
TMA29	64	F	Primary	Kidney	ccRCC	5.8	no	4	WHO-ISUP	3b
TMA30	69	M	Primary	Kidney	ccRCC	4.2	no	4	WHO-ISUP	3b
TMA31	59	M	Primary	Kidney	ccRCC	8	no	2	WHO-ISUP	2
TMA32	69	M	Primary	Kidney	ccRCC	3.4	no	3	WHO-ISUP	1a
TMA33	86	F	Primary	Kidney	ccRCC	5.5	no	2	WHO-ISUP	1b
TMA34	77	M	Primary	Kidney	ccRCC	7	no	4	WHO-ISUP	1b
TMA35	57	F	Primary	Kidney	ccRCC		no	2	WHO-ISUP	3a
TMA36	49	M	Primary	Kidney	ccRCC	6.2	no	4	WHO-ISUP	3b
TMA37	65	M	Primary	Kidney	ccRCC	8	no	3	WHO-ISUP	2
TMA38	68	M	Primary	Kidney	ccRCC	7	no	4	WHO-ISUP	3b
TMA39	62	M	Primary	Kidney	ccRCC	4.2	no	2	WHO-ISUP	1b
TMA40	70	F	Primary	Kidney	ccRCC		no	4	WHO-ISUP	3a
TMA41	85	F	Primary	Kidney	ccRCC	4	no	4	WHO-ISUP	3
TMA42	71	M	Primary	Kidney	ccRCC	7.5	no	4	WHO-ISUP	3a
TMA43	61	F	Primary	Kidney	ccRCC	16	no	4	WHO-ISUP	3
TMA44	60	M	Primary	Kidney	ccRCC	9	yes	2	WHO-ISUP	3b
TMA45	58	M	Primary	Kidney	ccRCC	8.5	no	3	WHO-ISUP	3b
TMA46	68	F	Primary	Kidney	ccRCC	3	no	2	WHO-ISUP	1a
TMA47	88	M	Primary	Kidney	ccRCC	5	no	2	WHO-ISUP	3b
TMA48	62	M	Primary	Kidney	ccRCC	9	no	4	WHO-ISUP	4
TMA49	72	M	Primary	Kidney	ccRCC	3.5	no	4	WHO-ISUP	3a
TMA50	57	M	Primary	Kidney	ccRCC	6	no	3	WHO-ISUP	1b
TMA51	79	F	Primary	Kidney	ccRCC	5	no	2	WHO-ISUP	1b
TMA52	67	M	Primary	Kidney	ccRCC	4	no	3	WHO-ISUP	1b
TMA53	47	M	Primary	Kidney	ccRCC	3.5	no	3	WHO-ISUP	1a
TMA54	58	M	Primary	Kidney	ccRCC	7	no	4	WHO-ISUP	3a
TMA55	82	M	Primary	Kidney	ccRCC	5.5	yes	3	WHO-ISUP	1b
TMA56	45	F	Primary	Kidney	ccRCC		yes	4	WHO-ISUP	3a
TMA57	62	F	Primary	Kidney	ccRCC		no	3	WHO-ISUP	1b
TMA58	69	M	Primary	Kidney	ccRCC	8	no	4	WHO-ISUP	3a
TMA59	61	F	Primary	Kidney	ccRCC	7.5	no	4	WHO-ISUP	3b
TMA60	59	F	Primary	Kidney	ccRCC	7	no	2	WHO-ISUP	1b
TMA61	65	M	Primary	Kidney	ccRCC	8	yes	4	WHO-ISUP	3b
TMA62	59	M	Primary	Kidney	ccRCC	4	no	3	WHO-ISUP	1b
TMA63	53	M	Primary	Kidney	ccRCC	5.5	no	2	WHO-ISUP	1b
TMA64	42	M	Primary	Kidney	ccRCC	4	no	3	WHO-ISUP	2
TMA65	46	M	Primary	Kidney	ccRCC	7	no	4	WHO-ISUP	2
TMA66	76	M	Primary	Kidney	ccRCC	16	yes	4	WHO-ISUP	4
TMA67	50	F	Primary	Kidney	ccRCC	9.8	no	2	WHO-ISUP	2
TMA68	61	M	Primary	Kidney	ccRCC	4.5	no	4	WHO-ISUP	1b
TMA69	70	F	Primary	Kidney	ccRCC	6.5	no	4	WHO-ISUP	1b
TMA70	60	M	Primary	Kidney	ccRCC	5	no	4	WHO-ISUP	1b
TMA71	76	M	Primary	Kidney	ccRCC	6.5	no	2	WHO-ISUP	1b
TMA72	71	M	Primary	Kidney	ccRCC	8	yes	2	WHO-ISUP	3a
TMA73	52	F	Primary	Kidney	ccRCC	4.5	no	2	WHO-ISUP	1
TMA74	72	M	Primary	Kidney	ccRCC	9	no	3	WHO-ISUP	3
TMA75	69	F	Primary	Kidney	ccRCC		no	4	WHO-ISUP	3a
TMA76	56	M	Primary	Kidney	ccRCC	6	no	2	WHO-ISUP	3a
TMA77	61	F	Primary	Kidney	ccRCC	6	no	3	WHO-ISUP	1b
TMA78	54	M	Primary	Kidney	ccRCC	8.5	no	2	WHO-ISUP	3b
TMA79	59	M	Primary	Kidney	ccRCC	3	no	2	WHO-ISUP	1a
TMA80	72	F	Primary	Kidney	ccRCC	6.5	no	4	WHO-ISUP	3b
TMA81	64	M	Primary	Kidney	ccRCC	2.5	no	4	WHO-ISUP	1a
TMA82	55	M	Primary	Kidney	ccRCC	8.5	no	3	WHO-ISUP	3a
TMA83	74	M	Primary	Kidney	ccRCC	8	yes	3	WHO-ISUP	3b
TMA84	78	F	Primary	Kidney	ccRCC	8.2	yes	4	WHO-ISUP	3
TMA85	66	M	Primary	Kidney	ccRCC	9	no	3	WHO-ISUP	2
TMA86	74	M	Primary	Kidney	ccRCC	5.8	no	4	WHO-ISUP	3
TMA87	60	F	Primary	Kidney	ccRCC		no	2	WHO-ISUP	2
TMA88	63	M	Primary	Kidney	ccRCC	10	no	4	WHO-ISUP	2
TMA89	48	F	Primary	Kidney	ccRCC	6	no	2	WHO-ISUP	1b
TMA90	70	M	Primary	Kidney	ccRCC	8.5	no	4	WHO-ISUP	3a
TMA91	69	F	Primary	Kidney	ccRCC	4	no	2	WHO-ISUP	2
TMA92	58	F	Primary	Kidney	ccRCC	9	yes	4	WHO-ISUP	4
TMA93	58	M	Primary	Kidney	ccRCC		no	3	WHO-ISUP	3b
TMA94	54	F	Primary	Kidney	ccRCC	5.8	no	4	WHO-ISUP	3
TMA95	52	M	Primary	Kidney	ccRCC	7.8	no	2	WHO-ISUP	2
TMA96	63	F	Primary	Kidney	ccRCC	4.6	no	2	WHO-ISUP	1b
TMA97	76	F	Primary	Kidney	ccRCC	6	no	2	WHO-ISUP	3a
TMA98	41	M	Primary	Kidney	ccRCC	1.1	no	3	WHO-ISUP	1a
TMA99	63	M	Primary	Kidney	ccRCC	3.5	no	2	WHO-ISUP	3a
TMA100	48	M	Primary	Kidney	ccRCC	3.5	no	2	WHO-ISUP	1b
TMA101	57	M	Primary	Kidney	ccRCC		no	4	WHO-ISUP	2
TMA102	54	M	Primary	Kidney	ccRCC	2.3	no	3	WHO-ISUP	1
TMA103	63	M	Primary	Kidney	ccRCC		no	4	WHO-ISUP	4
TMA104	66	M	Primary	Kidney	ccRCC	7	yes	4	WHO-ISUP	3
TMA105	65	F	Primary	Kidney	ccRCC	3	no	3	WHO-ISUP	1a
TMA106	64	M	Primary	Kidney	ccRCC	8	yes	3	WHO-ISUP	3
TMA107	46	M	Primary	Kidney	ccRCC	10.5	yes	3	WHO-ISUP	2
TMA108	59	M	Primary	Kidney	ccRCC	7	yes	4	WHO-ISUP	3a
TMA109	77	F	Primary	Kidney	ccRCC	5	no	2	WHO-ISUP	1b
TMA110	72	F	Primary	Kidney	ccRCC		no	3	WHO-ISUP	3a
TMA111	63	F	Primary	Kidney	ccRCC	2.3	no	2	WHO-ISUP	1a
TMA112	73	F	Primary	Kidney	ccRCC	4	no	3	WHO-ISUP	1a
TMA113	64	F	Primary	Kidney	ccRCC	6	no	3	WHO-ISUP	3
TMA114	60	M	Primary	Kidney	ccRCC	4	no	2	WHO-ISUP	3
TMA115	55	M	Primary	Kidney	ccRCC	4.8	yes	4	WHO-ISUP	1b
TMA116	52	F	Primary	Kidney	ccRCC	11.5	yes	4	WHO-ISUP	3
TMA117	65	F	Primary	Kidney	ccRCC	5.5	no	2	WHO-ISUP	1b
TMA118	65	M	Primary	Kidney	ccRCC	6	yes	4	WHO-ISUP	3b
TMA119	83	M	Primary	Kidney	ccRCC	11	no	4	WHO-ISUP	2
TMA120	67	F	Primary	Kidney	ccRCC	11	yes	2	WHO-ISUP	3a
TMA121	66	M	Primary	Kidney	ccRCC	7.5	no	4	WHO-ISUP	3a
TMA122	74	F	Primary	Kidney	ccRCC	7.5	no	2	WHO-ISUP	2
TMA123	71	M	Primary	Kidney	ccRCC	7	no	3	WHO-ISUP	3a
TMA124	68	M	Primary	Kidney	ccRCC	7	no	4	WHO-ISUP	1b
TMA125	71	M	Primary	Kidney	ccRCC	2.7	no	2	WHO-ISUP	1a
TMA126	75	M	Primary	Kidney	ccRCC	8	yes	3	WHO-ISUP	3a
TMA127	61	F	Primary	Kidney	ccRCC	6.5	no	3	WHO-ISUP	3b
TMA128	54	M	Primary	Kidney	ccRCC	4.5	no	1	WHO-ISUP	1b
TMA129	46	M	Primary	Kidney	ccRCC	5.7	no	3	WHO-ISUP	1
TMA130	52	M	Primary	Kidney	ccRCC	4.5	no	3	WHO-ISUP	1b
TMA131	69	F	Primary	Kidney	ccRCC	9	no	4	WHO-ISUP	3b
TMA132	66	M	Primary	Kidney	ccRCC	11.6	no	4	WHO-ISUP	3b
TMA133	52	M	Primary	Kidney	ccRCC	10.6	yes	4	WHO-ISUP	3b
TMA134	83	F	Primary	Kidney	ccRCC	13	no	3	WHO-ISUP	2
TMA135	63	M	Primary	Kidney	ccRCC	6.5	no	4	WHO-ISUP	3b
TMA136	66	M	Primary	Kidney	ccRCC	7.5	no	3	WHO-ISUP	3a
TMA137	63	M	Primary	Kidney	ccRCC	8	no	4	WHO-ISUP	3b
TMA138	55	M	Primary	Kidney	ccRCC	3.5	no	3	WHO-ISUP	1a
TMA139	83	F	Primary	Kidney	ccRCC	8	no	3	WHO-ISUP	2
TMA140	71	F	Primary	Kidney	ccRCC	4.6	no	3	WHO-ISUP	3c
TMA141	74	F	Primary	Kidney	ccRCC	4.2	no	3	WHO-ISUP	3a
TMA142	57	M	Primary	Kidney	ccRCC	12	no	4	WHO-ISUP	3b
TMA143	80	M	Primary	Kidney	ccRCC		yes	4	WHO-ISUP	3a
TMA144	68	M	Primary	Kidney	ccRCC		no	4	WHO-ISUP	3b
TMA145	50	M	Primary	Kidney	ccRCC	5	no	2	WHO-ISUP	1b
TMA146	71	M	Primary	Kidney	ccRCC	2.1	no	2	WHO-ISUP	1a
TMA147	61	F	Primary	Kidney	ccRCC	9	no	4	WHO-ISUP	2
TMA148	40	M	Primary	Kidney	ccRCC	2.5	no	3	WHO-ISUP	1a
TMA149	71	M	Primary	Kidney	ccRCC	11.5	no	4	WHO-ISUP	1b
TMA150	68	M	Primary	Kidney	ccRCC	2.5	no	3	WHO-ISUP	1a
TMA151	53	M	Primary	Kidney	ccRCC	4.2	no	3	WHO-ISUP	3b
TMA152	59	M	Primary	Kidney	ccRCC	2	no	2	WHO-ISUP	1a
TMA153	62	M	Primary	Kidney	ccRCC	12.5	no	4	WHO-ISUP	3b
TMA154	71	M	Primary	Kidney	ccRCC	3.5	yes	4	WHO-ISUP	1a
TMA155	62	F	Primary	Kidney	ccRCC	6	no	2	WHO-ISUP	1b
TMA156	83	M	Primary	Kidney	ccRCC	2.4	no	4	WHO-ISUP	1a
TMA157	45	F	Primary	Kidney	ccRCC	6	no	3	WHO-ISUP	1b
TMA158	56	M	Primary	Kidney	ccRCC	5.8	no	3	WHO-ISUP	1b
TMA159	77	M	Primary	Kidney	ccRCC	9	no	4	WHO-ISUP	3b
TMA160	71	M	Primary	Kidney	ccRCC		no	3	WHO-ISUP	3b
TMA161	71	M	Primary	Kidney	ccRCC	3.5	no	4	WHO-ISUP	1a
TMA162	72	M	Primary	Kidney	ccRCC		no	3	WHO-ISUP	3b
TMA163	59	F	Primary	Kidney	ccRCC	7	yes		WHO-ISUP	3b
TMA164	63	M	Primary	Kidney	ccRCC	6	yes	2	WHO-ISUP	1b
TMA165	67	F	Primary	Kidney	ccRCC	1.2	no	3	WHO-ISUP	1a
TMA166	44	M	Primary	Kidney	ccRCC	6	no	4	WHO-ISUP	1b
TMA167	79	F	Primary	Kidney	ccRCC	8.5	no	3	WHO-ISUP	3b
TMA168	65	F	Primary	Kidney	ccRCC	9	no	3	WHO-ISUP	3b
TMA169	82	F	Primary	Kidney	ccRCC	4	no	4	WHO-ISUP	3b
TMA170	77	M	Primary	Kidney	ccRCC	3.5	no	3	WHO-ISUP	1a
TMA171	74	M	Primary	Kidney	ccRCC	3.5	no	4	WHO-ISUP	3a
TMA172	78	M	Primary	Kidney	ccRCC	5	no	3	WHO-ISUP	3b
TMA173	74	F	Primary	Kidney	ccRCC	5	no	4	WHO-ISUP	3b
TMA174	76	M	Primary	Kidney	ccRCC	4	no	3	WHO-ISUP	3a
TMA175	70	F	Primary	Kidney	ccRCC	7	yes	3	WHO-ISUP	4
TMA176	57	M	Primary	Kidney	ccRCC	9	yes	4	WHO-ISUP	3b
TMA177	50	M	Primary	Kidney	ccRCC	9	no	3	WHO-ISUP	2
TMA178	66	F	Primary	Kidney	ccRCC	4.5	no	2	WHO-ISUP	1b
TMA179	43	F	Primary	Kidney	ccRCC	4.2	no	2	WHO-ISUP	3
TMA180	58	F	Primary	Kidney	ccRCC	13	yes	4	WHO-ISUP	2
TMA181	58	M	Primary	Kidney	ccRCC		no	4	WHO-ISUP	3a
TMA182	64	F	Primary	Kidney	ccRCC	8.5	no	3	WHO-ISUP	3b
TMA183	60	F	Primary	Kidney	ccRCC	3.2	no	2	WHO-ISUP	1a
TMA184	75	F	Primary	Kidney	ccRCC	9.5	no	2	WHO-ISUP	3a
TMA185	70	M	Primary	Kidney	ccRCC	6.7	yes	3	WHO-ISUP	1b
TMA186	73	M	Primary	Kidney	ccRCC	8	no	2	WHO-ISUP	3b
TMA187	58	M	Primary	Kidney	ccRCC	4.2	no	2	WHO-ISUP	3b
TMA188	50	M	Primary	Kidney	ccRCC	6	no	1	WHO-ISUP	1b
TMA189	46	M	Primary	Kidney	ccRCC		yes	4	WHO-ISUP	3a
TMA190	79	M	Primary	Kidney	ccRCC	6	no	3	WHO-ISUP	3b
TMA191	57	M	Primary	Kidney	ccRCC	3.4	no	3	WHO-ISUP	1a
TMA192	70	M	Primary	Kidney	ccRCC	2.3	no	3	WHO-ISUP	1a
TMA193	65	M	Primary	Kidney	ccRCC	6	no	4	WHO-ISUP	3
TMA194	70	M	Primary	Kidney	ccRCC	11	no	3	WHO-ISUP	3a
TMA195	83	F	Primary	Kidney	ccRCC	4	no	2	WHO-ISUP	1b
TMA196	66	M	Primary	Kidney	ccRCC	4	no	3	WHO-ISUP	3b
TMA197	54	M	Primary	Kidney	ccRCC	5	no	2	WHO-ISUP	1b
TMA198	71	M	Primary	Kidney	ccRCC	8	no	4	WHO-ISUP	2
TMA199	63	M	Primary	Kidney	ccRCC	8	yes	3	WHO-ISUP	3a
TMA200	70	M	Primary	Kidney	ccRCC	9.5	no	4	WHO-ISUP	2
TMA201	70	F	Primary	Kidney	ccRCC	6.1	no	2	WHO-ISUP	1b
TMA202	68	M	Primary	Kidney	ccRCC	7	no	4	WHO-ISUP	3b
TMA203	70	F	Primary	Kidney	ccRCC	2	no	3	WHO-ISUP	3b
TMA204	60	F	Primary	Kidney	ccRCC	8	no	4	WHO-ISUP	3b
TMA205	75	F	Primary	Kidney	ccRCC	8.5	no	4	WHO-ISUP	3b
TMA206	77	M	Primary	Kidney	ccRCC	4.6	no	2	WHO-ISUP	1b
TMA207	50	M	Primary	Kidney	ccRCC	3.5	no	4	WHO-ISUP	3
TMA208	72	M	Primary	Kidney	ccRCC	6	no	4	WHO-ISUP	3a
TMA209	31	M	Primary	Kidney	ccRCC	3	no	2	WHO-ISUP	1a
TMA210	70	M	Primary	Kidney	ccRCC	5.5	no	4	WHO-ISUP	1
TMA211	73	M	Primary	Kidney	ccRCC	9.5	no	4	WHO-ISUP	3a
TMA212	83	M	Primary	Kidney	ccRCC	4.9	no	3	WHO-ISUP	1b
TMA213	67	M	Primary	Kidney	ccRCC	1.7	no	3	WHO-ISUP	1a
TMA214	67	M	Primary	Kidney	ccRCC	10	no	4	WHO-ISUP	3
TMA215	59	M	Primary	Kidney	ccRCC	5.2	no	4	WHO-ISUP	1b
TMA216	78	F	Primary	Kidney	ccRCC	12	no	4	WHO-ISUP	3a
TMA217	75	F	Primary	Kidney	ccRCC	3.5	no	3	WHO-ISUP	3a
TMA218	79	M	Primary	Kidney	ccRCC	3.5	no	2	WHO-ISUP	1a
TMA219	61	F	Primary	Kidney	ccRCC	9	no	2	WHO-ISUP	3b
TMA220	79	M	Primary	Kidney	ccRCC	14	yes	3	WHO-ISUP	3a
TMA221	60	F	Primary	Kidney	ccRCC	2.2	no	2	WHO-ISUP	1a
TMA222	65	M	Primary	Kidney	ccRCC	5.5	no	4	WHO-ISUP	3b
TMA223	53	M	Primary	Kidney	ccRCC	3	no	2	WHO-ISUP	1a
TMA224	66	M	Primary	Kidney	ccRCC	7	yes	2	WHO-ISUP	3b
TMA225	68	F	Primary	Kidney	ccRCC	4.6	no	2	WHO-ISUP	1b
TMA226	45	F	Primary	Kidney	ccRCC	5	no	1	WHO-ISUP	1b
TMA227	63	F	Primary	Kidney	ccRCC	8.5	no	1	WHO-ISUP	2
TMA228	72	M	Primary	Kidney	ccRCC	3.6	no	3	WHO-ISUP	1a
TMA229	60	M	Primary	Kidney	ccRCC	7	no	2	WHO-ISUP	3b
TMA230	73	M	Primary	Kidney	ccRCC	4.5	no	3	WHO-ISUP	1b
TMA231	46	F	Primary	Kidney	ccRCC	3.7	no	3	WHO-ISUP	1a
TMA232	82	M	Primary	Kidney	ccRCC	6	no	4	WHO-ISUP	2
TMA233	49	M	Primary	Kidney	ccRCC	8.5	no	4	WHO-ISUP	2
TMA234	69	M	Primary	Kidney	ccRCC	8.5	no	3	WHO-ISUP	3b
TMA235	70	M	Primary	Kidney	ccRCC	5	no	3	WHO-ISUP	1b
TMA236	71	M	Primary	Kidney	ccRCC	6	no	3	WHO-ISUP	3b
TMA237	70	M	Primary	Kidney	ccRCC	6.5	no	1	WHO-ISUP	3a
TMA238	76	M	Primary	Kidney	ccRCC	10	no	4	WHO-ISUP	3
TMA239	58	M	Primary	Kidney	ccRCC	15	yes	3	WHO-ISUP	3b
TMA240	80	M	Primary	Kidney	ccRCC	2.7	no	3	WHO-ISUP	3a
TMA241	63	F	Primary	Kidney	ccRCC	3.1	no	3	WHO-ISUP	1a
TMA242	69	M	Primary	Kidney	ccRCC	2.5	no	3	WHO-ISUP	1a
TMA243	37	M	Primary	Kidney	ccRCC	4.5	no	2	WHO-ISUP	1b
TMA244	49	F	Primary	Kidney	ccRCC	11	no	4	WHO-ISUP	3b
TMA245	71	M	Primary	Kidney	ccRCC	7.5	no	3	WHO-ISUP	3a
TMA246	67	F	Primary	Kidney	ccRCC	2.9	no	2	WHO-ISUP	1a
TMA247	51	M	Primary	Kidney	ccRCC	3.4	no	3	WHO-ISUP	1a
TMA248	62	M	Primary	Kidney	ccRCC	4	no	2	WHO-ISUP	1a
TMA249	68	M	Primary	Kidney	ccRCC	5.2	no	3	WHO-ISUP	1b
TMA250	58	M	Primary	Kidney	ccRCC	8.2	yes	4	WHO-ISUP	3b
TMA251	65	F	Primary	Kidney	ccRCC		yes	2	WHO-ISUP	1a
TMA252	64	M	Primary	Kidney	ccRCC	4.6	yes	2	WHO-ISUP	3a
TMA253	66	F	Primary	Kidney	ccRCC		no	1	WHO-ISUP	1a
TMA254	75	M	Primary	Kidney	ccRCC	3.8	no	4	WHO-ISUP	1a
TMA255	57	F	Primary	Kidney	ccRCC	11	yes	3	WHO-ISUP	3a
TMA256			Normal	Kidney
TMA257			Normal	Kidney
TMA258			Normal	Kidney
TMA259			Normal	Kidney
TMA260			Normal	Kidney
TMA261			Normal	Kidney
TMA262			Normal	Kidney
TMA263			Normal	Kidney
TMA264			Normal	Kidney
TMA265			Normal	Kidney
TMA266			Normal	Kidney
TMA267			Normal	Kidney
TMA268			Normal	Kidney
TMA269			Normal	Kidney
TMA270			Normal	Kidney
TMA271			Normal	Kidney
TMA272			Normal	Kidney
TMA273			Normal	Kidney
TMA274			Normal	Kidney
TMA275			Normal	Kidney
TMA276			Normal	Kidney
TMA277			Normal	Kidney
TMA278			Normal	Kidney
TMA279			Normal	Kidney
TMA280			Normal	Kidney
TMA281			Normal	Kidney
TMA282			Normal	Kidney
TMA283			Normal	Kidney
TMA284			Normal	Kidney
NOTE: Some spots in the TMA were not entirely visible thus we excluded them from the analisis.

## Sheet: RNA analysis
We are re-analyzing TMAs decribed previously in
Beleut M, Zimmermann P, Baudis M, et al. Integrative genome-wide expression profiling identifies three distinct molecular subgroups of renal cell carcinoma with different patient outcome. BMC Cancer 2012; 12: 310 [33]
ID #	Age	Gender	Primary or relapse tumor	Organ	Histological type	Tumor diameter (cm)	Metastasis	Grade	Grade edition	Stage
RNA1	54	M	Primary	Kidney	ccRCC	7	no	3	Fuhrman	1b
RNA2	61	F	Primary	Kidney	ccRCC	7	no	2	Fuhrman	1b
RNA3	63	M	Primary	Kidney	ccRCC	10.5	yes	3	Fuhrman	3b
RNA4	72	M	Primary	Kidney	ccRCC	10	no	2	Fuhrman	3b
RNA5	67	M	Primary	Kidney	ccRCC	5	no	2	Fuhrman	3
RNA6	54	F	Primary	Kidney	ccRCC	8	yes	3	Fuhrman	3a
RNA7	54	F	Primary	Kidney	ccRCC	6.5	no	3	Fuhrman	1b
RNA8	61	M	Primary	Kidney	ccRCC	5.8	yes	2	Fuhrman	3a
RNA9	61	M	Primary	Kidney	ccRCC	5.8	yes	4	Fuhrman	3a
RNA10	40	M	Primary	Kidney	ccRCC	5.5	yes	2	Fuhrman	1b
RNA11	40	M	Primary	Kidney	ccRCC	5.5	yes	3	Fuhrman	1b
RNA12	56	M	Primary	Kidney	ccRCC	11	no	3	Fuhrman	3
RNA13	74	F	Primary	Kidney	ccRCC	5.5	no	3	Fuhrman	1b
RNA14	85	F	Primary	Kidney	ccRCC	12	no	3	Fuhrman	2
RNA15	52	M	Primary	Kidney	ccRCC	9	no		Fuhrman	3b
RNA16	52	M	Primary	Kidney	ccRCC	9	no	4	Fuhrman	3b
RNA17	69	M	Primary	Kidney	ccRCC	3.4	no	2	Fuhrman	1a
RNA18	60	M	Primary	Kidney	ccRCC	9	yes	2	Fuhrman	3b
RNA19	58	M	Primary	Kidney	ccRCC	8.5	no	3	Fuhrman	3b
RNA20	72	M	Primary	Kidney	ccRCC	3.5	no	2	Fuhrman	3b
RNA21	67	M	Primary	Kidney	ccRCC	4.5	no	3	Fuhrman	1b
RNA22	82	M	Primary	Kidney	ccRCC	5.5	yes	3	Fuhrman	1b
RNA23	50	F	Primary	Kidney	ccRCC	9.8	no	2	Fuhrman	2
RNA24	59	M	Primary	Kidney	ccRCC	6.5	no	3	Fuhrman	1b
RNA25	57	M	Primary	Kidney	ccRCC	X	no	3	Fuhrman	2
RNA26	55	M	Primary	Kidney	ccRCC	3.5	no	3	Fuhrman	1a
RNA27	55	M	Primary	Kidney	ccRCC	3.5	no	3	Fuhrman	1a
RNA28	80	M	Primary	Kidney	ccRCC	6.3	no		Fuhrman	3a
RNA29	80	M	Primary	Kidney	ccRCC	6.3	no	2	Fuhrman	3a
RNA30	74	F	Primary	Kidney	ccRCC	3.2	no	1	Fuhrman	1a
RNA31	43	F	Primary	Kidney	ccRCC	4.2	no	1	Fuhrman	3
RNA32	64	F	Primary	Kidney	ccRCC	8.5	no	2	Fuhrman	3b
RNA33	75	F	Primary	Kidney	ccRCC	9.5	no	3	Fuhrman	3a
RNA34	73	M	Primary	Kidney	ccRCC	8	no	2	Fuhrman	3b
RNA35	72	M	Primary	Kidney	ccRCC	6	no		Fuhrman	3a
RNA36	72	M	Primary	Kidney	ccRCC	6	no	4	Fuhrman	3a
RNA37	61	F	Primary	Kidney	ccRCC	9	no	3	Fuhrman	3b
RNA38	79	M	Primary	Kidney	ccRCC	14	yes	3	Fuhrman	3a
RNA39	65	M	Primary	Kidney	ccRCC	5.5	no	3	Fuhrman	3b
RNA40	66	M	Primary	Kidney	ccRCC	7	yes	3	Fuhrman	3b
RNA41	45	F	Primary	Kidney	ccRCC	5	no	1	Fuhrman	1b
RNA42	63	F	Primary	Kidney	ccRCC	8.5	no	2	Fuhrman	2
RNA43	70	M	Primary	Kidney	ccRCC	5	no	2	Fuhrman	1b
RNA44	69	M	Primary	Kidney	ccRCC	3	yes	2	Fuhrman	1a
RNA45	67	F	Primary	Kidney	ccRCC	2.9	no	3	Fuhrman	1a
RNA46	65	F	Primary	Kidney	ccRCC	4	yes	1	Fuhrman	1
RNA47	75	M	Primary	Kidney	ccRCC	3.8	no	2	Fuhrman	1a
RNA48	72	F	Primary	Kidney	ccRCC	9.5	no	3	Fuhrman	2
RNA49	67	M	Primary	Kidney	ccRCC	2.6	no	2	Fuhrman	1a
RNA50	62	M	Primary	Kidney	ccRCC	4.2	no	2	Fuhrman	1b
RNA51	69	M	Primary	Kidney	ccRCC	2.7	yes	2	Fuhrman	1a
RNA52	54	M	Primary	Kidney	ccRCC	3	no	3	Fuhrman	3
RNA53	52	M	Primary	Kidney	ccRCC	X	no	2	Fuhrman	1a
RNA54	52	F	Primary	Kidney	ccRCC	4.5	no	3	Fuhrman	1b
RNA55	81	M	Primary	Kidney	ccRCC	10.5	no	2	Fuhrman	3b
RNA56	84	F	Primary	Kidney	ccRCC	13	yes	2	Fuhrman	2
RNA57	63	M	Primary	Kidney	ccRCC	7.5	no	3	Fuhrman	3a
RNA58	38	M	Primary	Kidney	ccRCC	2.2	no	2	Fuhrman	1a
RNA59	54	F	Primary	Kidney	ccRCC	1.8	no	2	Fuhrman	1a
RNA60	60	M	Primary	Kidney	ccRCC	3.5	no	2	Fuhrman	1a
RNA61	78	F	Primary	Kidney	ccRCC	5.5	no	3	Fuhrman	1b
RNA62	70	M	Primary	Kidney	ccRCC	4.3	no	2	Fuhrman	1b
RNA63	57	M	Primary	Kidney	ccRCC	4.6	yes	3	Fuhrman	1b
RNA64	81	M	Primary	Kidney	ccRCC	10.6	no	4	Fuhrman	3b
RNA65	63	F	Primary	Kidney	ccRCC	4.7	no	2	Fuhrman	1
RNA66	65	F	Primary	Kidney	ccRCC	2.8	no	1	Fuhrman	1a
RNA67	74	M	Primary	Kidney	ccRCC	7.5	yes	3	Fuhrman	2
RNA68	58	M	Primary	Kidney	ccRCC	11	yes	2	Fuhrman	3b
RNA69	49	M	Primary	Kidney	ccRCC	4.3	no	1	Fuhrman	1a
RNA70	77	F	Primary	Kidney	ccRCC	5.5	no	2	Fuhrman	1b
RNA71	78	M	Primary	Kidney	ccRCC	2.7	no	3	Fuhrman	3
RNA72	86	F	Primary	Kidney	ccRCC	4	no	2	Fuhrman	3b
RNA73	67	F	Primary	Kidney	ccRCC	10	no	2	Fuhrman	3
RNA74	59	M	Primary	Kidney	ccRCC	3.5	no	2	Fuhrman	1
RNA75	22	M	Primary	Kidney	ccRCC	1.5	no	2	Fuhrman	1
RNA76	68	M	Primary	Kidney	ccRCC	4.6	yes	3	Fuhrman	3b
RNA77	50	M	Primary	Kidney	ccRCC	10.5	yes	3	Fuhrman	2
RNA78	44	M	Primary	Kidney	ccRCC	10	no	3	Fuhrman	3b
RNA79	53	M	Primary	Kidney	ccRCC	1.5	no	2	Fuhrman	1a
RNA80	57	M	Primary	Kidney	ccRCC		no	3	Fuhrman	2
RNA81	49	F	Primary	Kidney	ccRCC	3.8	no	2	Fuhrman	1a
RNA82	46	M	Primary	Kidney	ccRCC	12	no	2	Fuhrman	2
RNA83	62	M	Primary	Kidney	ccRCC	6.6	yes	3	Fuhrman	1
RNA84			Primary	Kidney			no	3	Fuhrman
RNA85	61	F	Primary	Kidney	ccRCC		no		Fuhrman
5 matched normal pairs
